# Supplementary material for: Genetic structure of South African Nguni (Zulu) sheep populations reveals admixture with exotic breeds
Source: PLoS One. 2018 Apr 26;13(4):e0196276. doi: 10.1371/journal.pone.0196276 (PMC5919407; doi:10.1371/journal.pone.0196276)
Supplement: S3 Table — The data file has individuals organised in rows, with name of population in the first column. The subsequent columns correspond to microsatellite data (two columns per locus). Missing data are coded by zero. (CSV) [file pone.0196276.s003.csv]

Breed	BM8125 1	BM8125 2	BM1818 1	BM1818 2	BM1824 1	BM1824 2	CSRD247 1	CSRD247 2	CSSM66 1	CSSM66 2	ILSTS11 1	ILSTS11 2	INRA6 1	INRA6 2	MAF65 1	MAF65 2	SPS115 1	SPS115 2	BM6506 1	BM6506 2	ETH225 1	ETH225 2	INRA35 1	INRA35 2	INRA63 1	INRA63 2	TGLA53 1	TGLA53 2	BM6526 1	BM6526 2	OarCP20 1	OarCP20 2	OarFCB304 1	OarFCB304 2	RM006 1	RM006 2	D5S2 1	D5S2 2	HSC 1	HSC 2	MAF209 1	MAF209 2	McM527 1	McM527 2	OarFCB11 1	OarFCB11 2	OarFCB48 1	OarFCB48 2	FCB20 1
Jozini	114	114	260	264	173	174	229	229	185	201	276	284	111	111	130	132	0	0	190	192	146	146	124	124	173	173	159	159	169	169	68	72	167	173	155	125	196	196	0	0	125	125	172	172	139	139	141	145	104
Jozini	114	120	260	262	173	174	229	229	185	185	276	284	111	117	130	134	0	0	190	192	146	146	124	130	173	173	159	163	159	169	70	78	177	185	121	125	192	196	0	0	117	117	180	180	127	127	141	145	92
Jozini	114	114	270	270	174	174	229	231	185	185	276	280	117	121	134	140	0	0	192	192	144	144	130	134	173	173	159	159	159	159	70	72	167	167	121	125	192	196	276	284	117	117	172	172	0	0	141	145	92
Jozini	114	114	260	270	173	173	229	229	185	205	284	284	111	111	132	132	0	0	200	202	144	146	134	140	173	173	159	165	165	169	70	70	167	183	115	125	196	196	270	278	117	123	172	176	139	139	141	151	104
Jozini	114	118	260	266	174	174	229	237	185	201	284	284	113	133	128	134	0	0	190	190	144	144	128	134	173	173	159	161	167	169	72	72	151	167	115	131	194	196	0	0	0	0	0	0	129	139	0	0	94
Jozini	116	120	262	270	173	174	229	229	185	185	280	284	117	117	130	140	0	0	190	190	144	144	130	130	173	173	163	163	159	173	68	68	167	179	125	125	192	196	280	284	117	117	172	176	131	131	141	145	92
Jozini	114	114	260	262	174	174	229	229	185	185	276	284	117	117	130	134	236	248	0	0	0	0	0	0	0	0	147	163	0	0	0	0	0	0	0	0	192	196	0	0	117	121	180	180	127	127	141	153	92
Jozini	112	116	264	270	174	174	229	229	185	185	284	284	117	121	130	140	0	0	0	0	0	0	0	0	0	0	151	159	159	159	72	72	177	185	115	125	196	196	0	0	117	121	172	172	127	131	145	153	92
Jozini	116	116	262	270	173	174	229	229	185	185	276	276	117	121	130	132	248	252	190	192	144	144	130	136	163	173	161	163	0	0	0	0	0	0	0	0	196	196	0	0	117	123	0	0	127	127	143	153	92
Jozini	114	120	260	264	0	0	229	237	0	0	0	0	111	111	0	0	250	250	190	190	146	146	124	124	0	0	159	163	169	169	68	78	185	189	125	125	196	196	278	286	117	117	180	190	127	127	141	141	94
Jozini	114	116	262	270	174	174	229	229	185	185	276	280	117	121	132	140	236	246	0	0	0	0	0	0	0	0	159	161	0	0	72	72	167	177	0	0	196	196	0	0	0	0	0	0	127	127	0	0	94
Jozini	114	116	0	0	0	0	231	231	185	185	0	0	0	0	130	134	0	0	0	0	0	0	0	0	0	0	159	163	0	0	68	70	167	179	0	0	0	0	0	0	121	125	0	0	0	0	145	153	92
Jozini	114	114	264	264	174	174	231	231	185	185	276	284	117	125	130	132	246	252	188	190	146	146	124	130	173	173	159	159	159	169	68	70	167	167	115	115	196	196	0	0	117	125	0	0	129	129	145	145	98
Jozini	114	116	0	0	174	174	229	229	185	185	276	284	117	117	130	134	236	248	192	192	144	144	130	134	161	173	159	163	159	159	70	70	167	177	121	125	0	0	276	284	115	115	172	180	127	131	141	145	92
Jozini	114	114	260	264	0	0	229	231	0	0	0	0	117	121	0	0	236	252	0	0	0	0	0	0	0	0	159	159	0	0	68	70	167	179	0	0	196	196	280	284	115	117	172	174	127	129	145	145	92
Jozini	114	114	262	270	173	174	229	231	185	185	284	284	111	111	128	130	250	250	0	0	0	0	0	0	0	0	151	161	159	159	72	72	167	169	0	0	196	198	0	0	115	115	172	180	139	139	141	145	94
Jozini	114	116	262	264	174	174	229	229	185	205	276	284	111	115	132	132	236	250	190	200	144	144	134	134	173	173	159	161	159	159	70	72	175	177	125	125	196	198	0	0	117	117	0	0	137	139	145	145	94
Jozini	114	116	270	270	174	175	229	229	185	205	276	284	111	111	132	132	236	250	190	200	144	144	134	134	173	173	151	159	0	0	68	72	167	173	0	0	196	196	0	0	117	127	178	184	137	139	145	145	94
Jozini	114	116	260	264	173	174	229	233	185	185	284	284	115	135	132	132	250	250	190	200	0	0	134	134	173	173	147	161	159	159	72	72	177	177	115	125	192	196	286	286	127	129	172	184	131	137	145	145	94
Jozini	114	114	262	270	171	173	229	231	185	185	284	284	111	111	132	132	250	250	190	192	144	144	124	134	161	161	151	151	0	0	68	70	167	179	0	0	192	196	0	0	125	125	172	172	131	139	145	145	94
Jozini	114	116	260	264	173	174	229	233	185	205	276	284	115	135	130	132	250	250	188	198	144	144	132	132	173	173	147	161	159	159	68	70	177	177	125	127	196	196	0	0	115	127	0	0	139	139	145	145	98
Jozini	114	114	260	278	171	174	229	229	185	205	284	288	113	117	130	132	244	250	190	192	144	144	130	130	163	163	149	153	0	0	68	72	167	177	125	125	196	196	0	0	0	0	172	192	127	139	141	141	98
Jozini	114	116	270	270	171	173	229	229	185	185	276	284	111	111	130	132	0	0	190	192	144	144	124	124	0	0	151	159	0	0	68	68	167	177	115	121	196	196	286	286	127	127	174	190	137	139	145	149	94
Jozini	114	118	260	264	171	174	229	235	185	207	280	284	117	117	128	134	250	250	188	198	144	144	132	134	173	173	159	161	159	159	68	68	167	167	115	115	196	196	276	278	115	123	172	172	127	139	145	151	102
Jozini	114	116	260	264	173	174	229	233	185	185	284	284	115	115	130	130	250	250	190	200	0	0	124	134	173	173	159	161	159	159	70	72	173	183	125	125	196	196	286	286	129	129	172	174	127	129	145	147	94
Jozini	114	114	260	264	171	174	229	231	185	205	284	284	117	133	132	134	250	250	190	190	144	144	134	140	163	163	153	161	0	0	90	90	167	189	121	125	196	196	280	284	117	119	172	178	127	139	145	145	104
Jozini	118	118	264	264	173	173	229	231	185	185	276	284	111	117	132	132	250	250	190	192	144	144	134	134	173	173	149	161	0	0	72	72	167	173	0	0	196	196	0	0	0	0	0	0	139	139	145	145	98
Jozini	114	118	260	264	171	173	237	237	185	205	270	270	111	111	132	134	250	250	190	190	144	144	134	136	161	173	147	161	173	173	72	72	0	0	125	125	192	196	0	0	117	117	172	190	131	131	145	145	104
Jozini	114	114	260	264	173	173	229	229	185	201	284	284	111	111	128	132	246	250	0	0	0	0	0	0	0	0	159	161	0	0	0	0	0	0	0	0	196	196	0	0	0	0	0	0	137	137	0	0	94
Jozini	114	118	260	264	0	0	233	233	185	185	276	276	111	111	128	134	246	250	188	188	144	144	132	134	165	165	159	161	159	159	68	68	167	167	115	115	196	196	274	274	115	115	172	172	137	137	145	145	94
Mtubatuba	114	118	264	264	173	175	223	231	201	207	276	284	113	113	130	130	250	250	190	190	138	144	134	136	173	173	159	161	159	159	72	84	167	185	115	121	196	196	278	284	0	0	172	176	127	141	0	0	94
Mtubatuba	114	114	262	264	0	0	231	235	187	187	0	0	113	113	130	136	250	250	190	192	146	146	130	130	173	173	147	153	167	167	68	72	169	183	115	125	192	196	0	0	119	127	184	190	139	141	143	145	94
Mtubatuba	114	114	260	264	0	0	225	233	187	205	0	0	113	113	132	134	250	250	0	0	0	0	0	0	0	0	159	161	161	169	68	68	151	183	121	125	196	196	0	0	0	0	170	178	139	139	0	0	94
Mtubatuba	114	120	260	260	174	175	221	235	203	217	284	284	119	113	130	132	250	250	192	192	142	144	124	136	161	173	161	163	167	167	68	68	151	167	0	0	196	196	0	0	117	119	180	190	129	139	145	147	94
Mtubatuba	114	114	260	266	174	177	231	233	0	0	0	0	113	113	132	132	236	250	192	204	146	146	134	134	173	173	159	163	169	169	68	78	0	0	115	125	196	196	0	0	119	127	178	190	127	141	145	145	104
Mtubatuba	114	114	260	260	174	175	233	235	187	203	284	284	113	119	130	132	250	250	192	192	144	144	124	124	173	191	161	163	167	167	0	0	0	0	119	125	196	196	276	276	0	0	178	190	129	139	0	0	92
Mtubatuba	114	114	260	270	174	177	0	0	187	207	0	0	0	0	130	130	244	250	190	192	136	144	130	134	163	167	159	163	163	167	68	72	0	0	115	121	196	196	286	286	117	119	184	184	127	139	141	145	94
Mtubatuba	114	116	260	264	173	174	0	0	187	187	0	0	0	0	128	130	250	250	192	192	144	144	130	134	163	165	151	161	165	173	68	72	167	187	0	0	192	204	278	286	117	119	178	178	129	129	145	145	94
Mtubatuba	114	116	260	264	174	174	235	237	187	187	0	0	113	113	128	128	248	250	0	0	138	144	130	134	163	163	147	151	159	163	68	68	167	167	115	129	192	196	278	282	0	0	190	190	129	139	0	0	118
Mtubatuba	110	110	0	0	174	177	231	233	201	201	284	284	113	113	132	132	236	236	190	190	138	146	124	134	173	173	161	161	0	0	68	78	187	187	0	0	196	196	274	274	127	127	178	190	141	141	145	145	104
Mtubatuba	116	116	260	264	173	174	235	237	187	187	0	0	113	113	128	130	248	250	190	192	138	144	124	130	167	173	147	159	161	163	68	72	167	167	115	129	196	196	278	278	117	119	184	184	129	139	145	145	94
Mtubatuba	114	116	260	264	171	175	235	237	187	209	284	284	113	119	128	130	250	250	190	192	144	144	130	134	167	167	163	165	163	173	70	72	167	177	125	129	196	198	278	286	117	117	172	172	129	129	141	145	92
Mtubatuba	114	114	260	264	174	177	231	235	187	203	284	284	113	119	128	128	236	250	190	192	144	144	132	136	161	173	159	161	159	169	70	72	167	183	115	125	196	198	278	282	119	127	172	190	129	141	145	145	92
Mtubatuba	110	110	260	264	175	175	231	233	187	201	284	284	113	113	132	132	236	250	190	190	138	144	124	124	173	173	159	161	167	173	68	68	183	185	115	125	196	196	278	278	127	127	190	190	139	139	145	145	92
Mtubatuba	114	114	260	264	173	175	0	0	187	205	0	0	0	0	130	134	250	250	190	192	144	144	124	124	173	173	159	159	167	167	68	68	151	151	121	125	192	196	274	274	119	119	170	178	127	139	145	145	94
Mtubatuba	0	0	260	264	173	177	0	0	0	0	284	284	0	0	132	134	246	250	0	0	144	144	130	140	0	0	159	159	0	0	68	68	177	189	0	0	192	196	284	284	119	127	172	178	127	141	141	145	104
Mtubatuba	114	114	264	280	171	174	231	231	187	187	284	284	0	0	132	134	248	250	192	192	144	144	130	130	163	173	163	163	159	167	68	72	183	183	125	127	196	198	274	274	117	117	176	180	127	129	141	145	98
Mtubatuba	114	120	264	280	173	174	233	237	187	187	284	284	0	0	132	132	248	250	190	192	142	144	124	136	173	191	151	163	167	167	0	0	0	0	115	119	192	196	270	282	117	127	178	178	127	129	145	145	94
Mtubatuba	0	0	260	264	173	174	0	0	187	187	284	284	0	0	130	132	250	250	0	0	0	0	134	134	0	0	151	153	0	0	70	72	0	0	0	0	196	204	0	0	117	117	178	178	127	129	145	145	104
Mtubatuba	116	116	264	264	175	175	231	231	187	187	284	284	0	0	128	130	250	250	192	192	144	144	130	132	163	167	159	161	163	163	68	72	167	167	0	0	192	196	0	0	117	117	178	178	127	139	145	145	94
Mtubatuba	0	0	260	264	175	175	0	0	187	187	276	284	0	0	128	132	250	250	0	0	0	0	0	0	0	0	161	163	167	173	68	68	167	177	127	131	192	196	0	0	119	129	0	0	127	139	145	145	94
Mtubatuba	114	116	260	264	175	175	231	235	187	187	284	284	0	0	128	134	250	250	190	190	144	144	124	132	165	173	161	161	0	0	72	78	167	185	0	0	196	196	278	278	117	129	172	190	139	139	143	143	92
Mtubatuba	114	114	264	270	173	177	0	0	0	0	0	0	0	0	130	132	236	250	190	192	144	144	124	124	173	173	151	159	0	0	68	72	151	183	0	0	196	198	276	276	117	119	178	190	129	139	145	145	94
Mtubatuba	114	114	264	264	174	177	231	233	187	205	0	0	0	0	132	142	236	250	190	192	140	144	130	134	173	173	159	161	161	169	68	70	167	185	115	115	196	196	278	282	119	127	170	178	129	129	145	147	104
Mtubatuba	110	116	264	264	175	177	231	233	187	201	0	0	0	0	130	132	236	250	190	190	146	146	134	134	173	173	159	161	167	173	68	68	185	187	0	0	196	196	0	0	119	127	0	0	129	129	145	145	104
Mtubatuba	114	114	264	266	174	175	231	233	187	187	284	284	0	0	128	132	250	250	190	192	144	144	132	132	163	173	159	161	0	0	68	72	185	187	0	0	196	196	274	282	119	127	172	180	127	129	145	145	92
Mtubatuba	114	120	0	0	174	175	0	0	203	215	284	284	0	0	130	132	0	0	0	0	0	0	124	136	0	0	0	0	165	167	68	68	151	167	125	125	192	196	0	0	117	117	184	190	129	139	145	145	94
Mtubatuba	0	0	260	260	173	175	0	0	187	187	284	284	0	0	130	142	250	250	190	192	144	144	130	134	163	163	147	161	0	0	72	72	167	167	0	0	196	196	0	0	117	119	176	178	127	141	145	145	96
Mtubatuba	0	0	260	264	174	177	0	0	187	187	282	284	0	0	132	134	250	250	0	0	0	0	0	0	0	0	151	163	0	0	68	70	167	185	0	0	198	198	278	278	117	119	172	190	131	139	141	145	94
Ngoma	114	114	264	264	171	174	231	231	185	209	284	284	111	113	130	130	250	250	190	190	142	144	124	124	165	165	161	161	167	167	68	68	167	167	115	125	196	196	284	286	123	127	172	182	127	127	143	151	98
Ngoma	0	0	268	268	0	0	0	0	0	0	0	0	0	0	0	0	250	250	190	190	140	142	132	132	173	173	159	161	163	169	68	68	167	167	115	125	196	198	276	282	115	115	172	174	131	139	145	145	90
Ngoma	114	114	264	264	171	174	231	231	185	209	284	284	111	113	0	0	250	250	188	190	142	144	124	124	0	0	149	161	167	167	68	68	167	167	125	125	196	196	286	286	125	125	174	182	127	139	139	139	98
Ngoma	114	114	264	264	173	173	231	231	185	185	284	284	111	111	132	142	248	250	188	190	142	144	124	124	0	0	149	161	167	167	68	68	167	183	125	125	196	196	286	286	125	127	172	174	127	139	139	145	98
Ngoma	114	114	264	264	173	173	229	229	185	209	284	284	111	113	130	132	250	250	188	188	142	144	124	134	173	173	159	161	167	167	68	68	167	167	115	115	196	196	276	286	115	125	178	182	139	141	139	145	98
Ngoma	114	118	260	266	171	174	231	235	213	213	284	284	111	111	128	134	236	250	188	188	144	146	124	132	0	0	151	159	167	167	68	72	167	167	123	123	196	196	276	284	115	115	172	174	127	129	145	145	90
Ngoma	116	118	260	266	0	0	231	235	0	0	284	284	111	111	0	0	250	250	188	188	142	144	132	132	0	0	159	163	159	163	68	78	167	183	115	123	196	196	282	284	115	115	172	174	127	131	149	153	94
Ngoma	114	114	264	270	0	0	229	229	0	0	0	0	111	117	0	0	242	250	188	190	142	144	124	124	173	173	151	161	157	167	68	68	173	173	117	125	196	198	282	300	125	125	180	180	137	139	139	139	90
Ngoma	114	114	264	268	171	171	229	229	185	185	270	284	111	111	130	134	250	250	188	190	140	142	132	134	0	0	159	161	157	163	68	68	167	167	115	125	192	198	0	0	115	123	172	182	131	139	145	151	98
Ngoma	116	116	264	268	171	175	229	231	185	185	270	270	111	117	130	130	242	250	198	198	140	142	124	124	173	173	159	161	157	163	72	72	167	167	115	125	198	198	0	0	117	125	172	188	139	139	143	143	0
Ngoma	114	114	260	266	171	171	229	229	185	185	276	276	111	111	130	134	250	250	190	190	140	142	124	132	173	173	159	159	157	163	68	72	167	167	115	125	192	196	276	276	125	125	172	174	129	139	143	143	98
Ngoma	116	118	268	276	171	174	231	233	185	185	276	284	111	117	130	134	242	250	188	198	0	0	124	124	173	173	159	161	157	157	72	90	167	183	115	125	194	196	282	300	117	127	178	188	137	139	143	143	104
Ngoma	114	114	264	264	171	173	235	237	185	185	284	284	111	135	132	132	250	250	190	198	154	156	124	132	173	173	155	159	157	157	78	90	167	185	115	125	196	196	0	0	115	127	172	172	139	139	143	151	94
Ngoma	114	114	264	280	171	174	237	237	185	185	284	284	135	135	132	132	250	250	190	190	154	156	124	132	173	173	155	155	157	157	72	78	167	177	115	125	196	196	0	0	125	127	0	0	139	139	143	143	112
Ngoma	114	116	264	270	171	171	223	229	185	185	0	0	111	117	130	134	242	248	188	188	142	144	114	114	173	173	149	149	157	167	68	72	173	173	115	115	196	196	274	300	115	125	178	188	137	139	139	145	92
Ngoma	114	114	270	270	171	174	229	229	185	185	0	0	111	111	130	132	250	250	188	188	142	144	114	124	173	173	149	149	157	163	68	68	173	173	115	115	198	198	274	300	115	125	178	180	137	137	139	153	92
Ngoma	114	114	270	270	171	174	229	229	185	203	276	284	111	117	130	132	246	250	190	190	142	144	124	132	0	0	157	163	163	167	72	72	167	167	125	127	192	196	278	278	121	125	172	188	129	129	145	153	92
Ngoma	114	116	264	266	171	174	229	229	185	207	276	284	111	111	128	130	246	250	188	188	142	144	132	138	173	173	161	163	163	167	72	78	167	183	115	125	196	196	276	276	115	115	172	188	127	131	143	143	92
Ngoma	114	116	264	268	171	174	229	229	185	185	284	284	117	117	130	132	250	250	190	198	140	142	130	130	173	173	151	159	163	169	68	68	167	167	115	125	196	198	274	284	115	115	172	174	127	131	143	143	90
Ngoma	114	116	268	268	171	174	229	229	185	207	284	284	111	117	130	132	250	250	188	188	140	142	124	132	173	173	159	159	163	173	68	72	167	167	115	125	192	196	274	282	125	125	172	174	127	127	143	143	94
Ngoma	0	0	260	270	0	0	0	0	0	0	0	0	0	0	0	0	240	248	190	198	0	0	124	124	173	177	159	161	163	167	68	68	173	183	115	125	196	196	278	300	115	125	180	180	137	139	139	143	92
Ngoma	114	118	258	266	171	174	223	235	185	201	284	284	111	133	128	130	246	250	188	188	0	0	124	124	0	0	147	161	157	167	72	72	167	183	115	127	196	196	274	274	115	115	172	188	127	131	143	153	98
Ngoma	114	116	258	264	171	174	223	235	185	201	284	284	111	117	128	130	246	250	0	0	0	0	132	134	0	0	161	163	157	157	68	78	167	177	125	127	196	196	276	282	115	115	174	182	127	139	143	143	98
Ngoma	114	118	258	268	171	174	223	229	185	203	284	284	109	133	128	130	250	250	0	0	142	146	124	124	0	0	147	147	167	167	78	78	167	173	115	115	196	196	282	298	115	125	172	188	127	129	145	145	90
Ngoma	114	114	264	264	174	174	229	235	185	203	276	284	111	133	130	132	250	250	0	0	0	0	132	132	0	0	161	161	0	0	68	72	167	185	0	0	196	204	276	282	115	115	174	182	131	139	143	143	92
Ngoma	114	120	260	260	171	174	229	247	185	207	270	276	111	111	128	132	248	250	0	0	0	0	124	132	0	0	147	151	157	167	68	72	167	185	121	131	196	198	278	278	125	127	172	174	137	139	143	143	94
Ngoma	114	120	260	260	0	0	229	229	201	207	270	284	111	111	128	132	248	250	0	0	142	144	124	132	0	0	147	147	157	163	68	68	0	0	125	131	196	196	270	270	115	127	172	188	127	137	143	159	94
Ngoma	0	0	258	280	0	0	0	0	0	0	0	0	0	0	0	0	250	250	0	0	142	144	132	138	0	0	161	161	163	163	68	72	167	173	115	115	196	196	270	270	115	125	174	174	127	129	145	145	94
Ngoma	114	118	260	266	174	177	229	229	185	213	276	284	111	111	130	136	250	250	0	0	0	0	138	138	0	0	161	161	163	167	72	78	167	177	115	123	196	196	274	300	115	117	172	174	127	129	143	143	94
Ngoma	114	118	258	258	171	174	223	229	185	213	284	284	111	111	128	130	246	246	0	0	146	148	124	124	0	0	159	163	157	163	72	78	183	183	115	115	196	196	274	274	115	115	172	188	127	131	153	159	94
Eshowe	114	116	264	270	174	174	229	229	185	205	284	284	111	117	128	132	250	250	190	190	142	142	130	132	161	173	159	159	157	157	68	72	167	169	121	125	196	196	0	0	115	117	172	172	127	129	143	143	94
Eshowe	114	114	260	260	173	174	229	229	185	185	284	284	111	117	128	140	242	244	188	190	142	142	124	130	161	161	153	165	157	163	72	72	167	189	115	125	196	202	280	284	115	115	178	178	127	131	139	145	98
Eshowe	114	114	260	264	173	174	229	231	199	199	284	284	111	117	130	132	250	250	188	190	142	142	124	130	173	173	153	161	157	169	68	72	169	189	115	121	192	196	276	280	115	117	178	178	127	141	143	143	94
Eshowe	114	114	260	260	173	174	229	231	185	199	284	284	111	117	132	140	242	248	190	190	142	142	124	130	161	161	159	161	157	163	68	68	167	167	125	125	196	202	280	284	115	119	178	178	131	131	143	143	98
Eshowe	114	116	260	264	171	174	231	231	185	185	284	284	111	117	132	140	242	248	190	190	142	142	130	132	161	173	153	159	157	163	68	68	167	189	125	125	196	202	278	284	115	119	178	180	127	129	143	143	94
Eshowe	116	116	260	264	174	174	229	237	199	205	276	280	111	117	130	132	244	250	188	190	142	142	124	132	173	173	159	159	157	157	68	68	169	189	121	125	196	196	276	278	115	125	172	178	127	141	149	149	94
Eshowe	114	114	264	264	173	173	229	229	199	205	284	284	111	119	130	132	250	250	188	190	142	142	124	132	161	173	159	161	157	169	72	72	167	169	121	121	192	196	276	276	115	117	172	178	127	127	139	143	94
Eshowe	114	116	260	264	171	174	233	237	199	205	276	284	111	121	130	132	242	250	188	190	142	142	130	132	173	173	159	159	163	163	68	68	175	189	121	125	196	196	0	0	115	115	178	188	127	145	143	143	94
Eshowe	114	116	260	264	171	174	231	235	185	199	272	284	117	121	130	132	244	248	188	190	140	142	132	132	161	173	151	165	157	157	72	72	167	167	121	121	196	196	274	284	115	125	170	188	141	145	143	143	94
Eshowe	114	116	260	270	174	174	229	229	199	205	284	284	111	117	128	140	242	250	188	190	142	142	132	132	161	173	153	159	157	157	68	68	167	167	125	125	196	196	0	0	115	115	172	178	127	131	143	143	98
Eshowe	114	114	264	270	174	174	229	229	185	185	284	284	115	117	128	128	244	248	190	190	142	142	124	124	161	173	161	161	157	157	68	68	173	185	115	121	196	196	0	0	115	125	178	180	127	145	139	143	94
Eshowe	114	114	260	260	171	174	229	235	185	199	284	284	111	117	138	140	242	242	188	190	142	142	130	132	161	161	153	161	157	157	68	68	167	185	115	125	192	196	280	284	119	119	178	180	141	141	143	143	98
Eshowe	114	114	260	264	171	174	0	0	185	199	284	284	0	0	138	140	0	0	188	190	142	142	130	130	161	173	159	163	157	163	68	68	167	185	115	121	0	0	274	274	117	125	180	188	131	145	139	143	94
Eshowe	114	114	260	264	171	173	229	229	185	205	284	284	111	117	132	140	242	248	190	190	142	142	122	130	173	173	159	159	163	169	72	72	167	169	115	121	192	196	274	274	117	117	172	180	127	145	143	143	94
Eshowe	114	116	260	264	173	174	223	235	185	185	284	284	111	121	132	140	248	248	190	190	140	142	130	130	161	173	151	161	157	157	72	72	167	169	115	121	196	196	274	274	115	125	170	178	131	141	149	149	94
Eshowe	114	114	260	264	173	174	229	229	185	205	284	284	111	117	130	132	250	250	188	190	142	142	124	132	173	173	159	161	157	157	72	72	169	175	121	121	196	202	276	276	115	115	178	178	127	145	139	143	94
Eshowe	114	114	260	270	171	174	229	229	185	185	284	284	111	111	130	132	250	250	190	190	142	142	124	132	161	173	159	161	157	157	68	72	167	169	115	121	192	196	0	0	117	119	172	178	127	131	143	143	94
Eshowe	114	116	260	270	171	174	229	229	185	205	284	284	111	117	128	128	244	250	190	190	142	142	124	132	161	173	159	161	157	157	68	68	167	185	115	121	192	196	0	0	117	125	172	178	127	131	139	143	94
Eshowe	114	116	270	270	173	174	229	229	185	205	284	284	111	111	130	132	250	250	190	190	142	142	124	124	161	173	159	161	157	157	68	72	169	169	115	115	196	196	0	0	115	119	172	178	127	131	143	149	94
Ulundi	118	120	260	264	171	173	235	239	201	203	284	284	0	0	130	132	240	250	188	190	138	142	124	138	165	165	159	163	157	167	68	72	167	167	125	125	192	196	276	296	115	115	174	188	129	141	143	143	104
Ulundi	0	0	270	270	0	0	0	0	0	0	0	0	0	0	0	0	250	250	188	198	140	142	124	124	177	177	167	167	157	157	68	72	169	183	129	129	192	196	276	276	115	125	188	188	129	141	143	143	104
Ulundi	114	114	282	282	173	173	235	235	199	201	284	284	117	135	128	130	250	250	188	188	140	144	130	130	165	165	163	163	159	159	72	78	167	167	125	125	192	192	278	278	115	119	172	178	127	141	143	143	98
Ulundi	114	116	270	270	173	173	229	235	185	203	274	280	111	111	130	132	250	252	188	198	142	142	114	130	173	173	155	167	167	173	68	72	177	183	125	129	196	196	276	276	115	125	172	188	131	137	139	143	92
Ulundi	0	0	260	264	0	0	0	0	0	0	0	0	0	0	0	0	250	250	0	0	0	0	114	124	0	0	149	149	157	167	68	68	173	183	115	125	196	196	280	286	115	115	174	180	139	139	143	143	94
Ulundi	114	114	0	0	173	177	223	223	203	215	284	284	117	121	128	130	244	252	190	194	140	140	124	130	173	177	149	159	167	173	72	72	169	177	115	115	196	196	276	298	115	115	172	172	137	141	143	143	94
Ulundi	114	120	264	266	173	173	235	235	199	201	272	272	111	111	128	130	0	0	0	0	142	142	114	130	161	163	149	159	167	167	68	68	151	151	115	125	192	196	276	276	115	127	174	178	129	139	143	143	92
Ulundi	110	114	260	260	171	171	229	229	185	203	284	284	117	117	130	132	250	250	190	194	142	142	114	124	177	177	155	167	157	173	68	68	177	183	125	129	196	196	276	276	115	125	188	188	139	141	143	143	94
Ulundi	114	114	270	270	177	177	231	233	185	201	270	284	115	115	130	132	250	250	188	194	140	142	124	130	177	177	149	159	167	173	68	72	177	183	125	129	196	196	0	0	125	125	0	0	129	129	143	143	104
Ulundi	114	118	260	270	173	177	231	233	185	201	270	284	111	111	128	130	250	250	188	194	140	144	124	124	177	177	159	159	0	0	68	72	167	183	0	0	196	196	276	286	115	125	188	188	131	141	143	143	104
Ulundi	114	114	260	274	0	0	229	229	185	185	0	0	111	121	128	130	0	0	188	190	142	142	132	132	161	173	161	161	157	157	72	72	165	187	125	127	192	192	282	284	115	115	0	0	131	141	143	147	90
Ulundi	114	114	264	264	0	0	0	0	185	185	0	0	0	0	0	0	0	0	0	0	0	0	114	124	0	0	159	161	165	169	68	68	173	183	0	0	0	0	0	0	0	0	0	0	0	0	143	143	94
Ulundi	118	118	260	260	173	175	231	237	199	201	270	284	111	117	128	130	250	250	0	0	140	140	114	124	0	0	159	167	167	173	68	68	173	183	115	115	196	196	276	286	125	125	188	188	131	131	143	143	104
Ulundi	114	120	260	270	173	173	233	233	185	185	284	284	111	135	128	130	250	252	194	194	144	144	114	124	177	177	159	167	157	157	72	72	177	183	125	125	196	196	274	286	115	115	174	188	131	141	143	143	104
Ulundi	114	114	260	260	0	0	229	229	185	185	0	0	0	0	0	0	250	250	0	0	140	140	114	124	173	173	151	151	157	163	68	72	151	183	115	115	196	196	278	286	115	115	174	174	127	139	143	143	98
Ulundi	114	114	260	282	0	0	219	231	0	0	0	0	111	115	0	0	240	248	188	190	144	144	114	124	173	173	159	163	0	0	68	72	173	183	125	125	192	196	276	278	115	125	172	188	129	131	143	143	98
Ulundi	114	114	264	282	171	173	219	229	197	215	284	284	111	117	130	132	0	0	188	188	144	144	124	132	165	165	163	163	0	0	68	72	167	173	125	131	192	194	278	296	115	117	174	188	129	131	143	143	98
Ulundi	114	114	260	274	173	174	229	229	185	201	284	284	111	111	126	128	0	0	188	198	142	142	132	136	161	161	159	161	0	0	68	68	167	187	0	0	192	192	280	284	115	115	172	188	139	139	143	143	104
Ulundi	110	114	260	264	171	173	229	231	185	201	270	284	111	117	128	130	250	250	190	198	138	140	114	138	165	165	159	163	157	167	68	72	167	183	125	125	192	196	276	296	115	125	172	174	129	131	143	143	104
Ulundi	114	114	260	264	173	174	229	235	185	185	276	284	111	117	130	132	236	250	188	198	142	142	114	124	163	163	149	159	157	167	68	68	173	183	115	115	196	196	274	286	115	127	172	174	127	139	143	143	94
Ulundi	114	118	260	270	173	177	233	237	185	203	284	284	115	135	128	130	250	250	194	198	142	142	130	130	173	177	149	159	167	173	68	72	167	177	129	129	196	196	274	274	125	125	188	188	137	141	143	143	94
Ulundi	114	116	264	264	173	173	219	229	185	185	270	280	111	117	130	132	0	0	0	0	142	142	114	130	161	163	149	159	167	167	68	72	173	183	125	125	196	196	274	282	115	127	172	174	129	139	143	143	92
Ulundi	114	116	260	282	171	174	229	233	185	203	270	284	117	133	130	132	250	250	188	198	142	144	124	124	161	169	159	163	157	157	68	68	175	183	115	125	192	196	278	286	115	117	172	174	127	139	143	147	90
Nquthu	114	116	0	0	174	174	229	237	185	205	278	284	111	117	132	134	244	250	190	190	142	146	130	130	173	191	161	165	157	163	72	72	177	177	125	125	192	196	280	282	111	123	172	174	129	139	143	143	94
Nquthu	114	114	264	282	169	174	219	231	185	203	284	284	111	117	132	134	250	250	190	198	142	142	124	130	159	173	163	163	167	167	68	72	167	177	115	115	196	198	282	282	115	127	172	172	129	129	143	143	94
Nquthu	110	118	260	260	174	174	219	229	185	201	272	282	111	111	132	132	248	248	188	190	144	144	130	130	159	173	149	163	161	167	68	72	167	167	121	125	196	196	282	300	115	123	174	180	0	0	143	143	94
Nquthu	114	118	264	264	171	177	229	235	185	215	284	284	111	117	132	132	248	250	188	188	138	144	134	134	161	173	163	163	167	167	68	72	167	167	125	125	196	196	274	274	127	129	172	172	0	0	143	143	94
Nquthu	114	120	266	266	171	174	235	235	185	223	272	282	117	117	130	134	248	248	188	188	142	142	130	132	173	173	155	161	159	167	68	72	151	173	115	125	192	196	280	300	115	125	172	174	133	141	139	159	92
Nquthu	112	116	256	262	173	173	219	235	203	205	276	284	111	117	130	132	238	248	188	188	0	0	132	136	159	161	151	161	159	159	68	72	165	167	125	125	192	192	278	278	125	125	180	188	139	141	143	143	98
Nquthu	112	114	256	262	173	174	229	233	203	203	0	0	111	117	132	132	238	248	188	190	142	142	130	132	159	161	151	161	159	169	68	72	151	167	125	125	192	192	274	278	125	125	180	188	139	141	143	143	94
Nquthu	114	120	260	264	171	171	219	219	185	199	280	282	111	121	130	132	236	248	190	198	142	144	124	132	161	165	161	167	167	167	68	72	151	165	115	125	196	196	280	280	115	125	174	174	127	127	141	145	90
Nquthu	114	114	260	262	169	174	233	233	185	203	284	284	111	111	128	130	248	248	188	190	142	142	124	132	167	173	159	165	159	169	68	68	183	183	125	125	192	196	278	282	115	125	172	190	129	139	143	143	106
Nquthu	110	114	264	276	174	174	219	229	185	185	284	284	111	111	132	132	244	250	190	190	142	142	132	134	173	173	161	163	167	167	68	72	151	167	125	125	194	198	274	280	123	125	174	180	131	139	145	145	92
Nquthu	118	120	0	0	174	175	223	223	185	203	284	284	111	117	130	132	244	250	188	198	0	0	114	132	165	167	159	163	165	167	68	72	167	167	115	125	192	196	278	282	115	129	178	180	139	139	143	143	92
Nquthu	114	118	260	260	169	177	229	233	199	201	270	270	111	111	130	132	250	250	188	188	144	144	130	130	173	173	163	163	165	167	68	68	167	167	121	125	192	196	288	300	115	127	174	180	129	139	143	143	98
Nquthu	114	114	264	264	174	174	219	229	185	185	270	284	111	131	132	132	250	250	188	190	142	142	114	132	167	173	159	163	159	167	68	68	167	169	115	131	192	192	282	282	115	115	180	180	129	139	143	149	94
Nquthu	118	118	260	260	169	174	229	231	185	203	270	284	117	117	130	132	248	248	190	198	144	144	122	134	161	173	163	163	157	157	68	72	177	177	115	127	196	198	274	278	127	127	172	172	129	129	143	143	92
Nquthu	114	118	260	264	174	175	223	229	185	201	270	284	111	111	130	132	250	250	188	188	142	142	114	130	167	173	159	163	167	167	68	72	167	167	121	125	192	196	282	300	111	115	180	180	139	139	143	143	104
Nquthu	114	118	0	0	171	174	229	233	201	201	284	284	117	117	128	132	248	248	188	198	144	144	114	122	173	173	147	161	157	169	70	78	151	167	125	127	194	198	276	294	115	125	174	190	129	151	143	143	94
Nquthu	116	118	260	266	169	171	223	229	185	199	270	270	117	133	130	132	236	246	188	194	144	144	130	132	159	167	153	161	167	167	68	68	167	185	115	125	194	194	270	270	123	125	180	180	129	151	141	143	90
Nquthu	114	118	260	264	174	174	223	229	185	185	284	284	111	117	132	134	244	248	188	190	144	144	132	134	159	173	163	165	167	167	72	72	167	173	123	125	196	196	282	298	115	129	172	172	127	131	143	149	94
Nquthu	114	116	260	264	173	175	219	229	185	185	0	0	111	111	130	134	242	248	188	198	142	144	122	130	161	165	147	161	167	167	68	72	0	0	115	125	192	192	274	282	115	115	178	188	131	131	141	143	94
Nquthu	114	118	260	260	171	174	219	229	185	203	284	284	111	111	136	136	244	248	188	190	144	144	122	132	159	167	151	161	157	157	72	72	169	169	125	129	196	206	278	280	0	0	172	178	127	139	141	143	92
Nquthu	116	116	256	270	171	173	229	229	185	199	284	284	111	117	134	136	244	248	188	198	142	144	122	130	173	173	147	155	159	159	72	72	167	169	125	127	192	206	280	282	121	121	172	176	127	131	143	149	96
Nquthu	114	118	260	270	174	175	229	233	185	185	284	284	111	111	130	132	250	250	188	188	0	0	130	130	173	173	151	163	167	167	68	72	167	173	121	125	192	194	278	300	115	115	172	180	127	139	139	143	92
UNIZULU research station	116	118	264	270	175	175	229	229	187	187	286	286	113	119	130	134	250	250	192	192	144	156	130	134	161	173	149	159	157	157	68	72	167	167	123	127	196	196	272	302	121	123	172	172	127	129	145	145	94
UNIZULU research station	116	116	260	260	173	175	229	229	187	187	286	286	115	121	130	142	242	246	190	192	144	150	124	132	161	161	155	167	157	157	72	72	167	189	117	127	196	202	280	284	121	121	178	178	127	131	0	0	98
UNIZULU research station	116	116	260	264	173	175	229	231	0	0	286	286	113	119	134	134	250	250	190	192	144	150	124	132	173	173	149	159	0	0	68	72	0	0	117	123	190	196	274	280	121	123	178	178	127	141	145	145	94
UNIZULU research station	116	116	260	260	173	175	229	231	0	0	286	286	113	119	134	142	242	250	192	192	144	144	124	132	161	161	159	159	157	163	68	68	167	167	127	127	0	0	280	284	121	125	178	178	131	131	145	145	98
UNIZULU research station	0	0	260	264	173	175	0	0	187	187	286	286	113	119	134	142	242	248	192	192	144	144	132	134	161	173	161	161	157	163	68	68	167	189	127	127	196	202	278	284	121	125	178	180	127	131	145	145	94
UNIZULU research station	118	118	260	264	175	175	229	235	201	209	278	282	113	119	132	134	246	250	190	192	144	144	124	134	173	173	159	161	157	157	68	68	169	189	123	127	196	196	274	278	121	131	172	178	127	141	147	157	94
UNIZULU research station	116	116	264	264	175	175	229	229	0	0	286	286	113	113	132	134	248	250	190	192	144	144	124	134	161	173	159	167	157	169	72	72	167	169	123	123	192	196	274	274	121	123	172	178	127	127	141	145	94
UNIZULU research station	116	118	260	264	174	175	231	235	201	209	278	286	113	121	132	134	242	250	190	192	144	156	132	134	173	173	159	167	163	163	68	68	173	189	123	127	196	196	278	284	121	121	178	188	127	145	143	143	94
UNIZULU research station	118	118	260	264	173	175	231	235	201	201	278	278	113	113	134	134	250	250	190	192	144	144	130	130	161	173	151	151	163	163	68	68	173	189	123	127	196	196	278	278	121	131	188	188	145	145	0	0	96
UNIZULU research station	116	118	260	270	175	175	229	229	201	207	286	286	113	119	130	142	242	250	190	192	144	144	134	134	161	173	159	163	157	165	68	68	167	167	123	127	196	196	284	284	121	121	172	172	127	131	143	143	98
UNIZULU research station	116	116	264	270	175	175	229	229	187	187	286	286	119	119	130	130	246	250	0	0	0	0	124	124	161	173	163	163	157	157	68	68	173	187	117	123	0	0	0	0	0	0	178	180	127	145	0	0	94
UNIZULU research station	116	116	260	260	173	175	229	235	187	201	286	286	113	119	142	142	242	242	190	192	144	144	130	134	161	161	159	161	157	157	68	68	167	187	117	127	192	192	280	284	125	125	178	180	141	141	145	145	98
UNIZULU research station	116	116	260	264	174	175	229	231	187	201	286	286	119	119	142	142	242	242	190	192	144	144	132	132	161	173	159	163	157	163	68	68	167	187	117	123	192	196	272	304	123	131	180	188	131	145	0	0	94
UNIZULU research station	116	116	260	264	174	175	229	229	187	207	286	286	113	119	134	142	242	248	192	192	0	0	0	0	0	0	149	159	163	169	68	72	167	169	117	123	192	196	274	304	123	123	172	180	127	145	145	145	94
UNIZULU research station	116	118	260	264	174	175	223	235	187	187	286	286	113	121	134	142	250	250	192	192	140	148	130	130	161	173	149	159	157	157	72	72	167	169	117	123	196	196	272	304	121	131	168	178	131	141	147	157	94
UNIZULU research station	116	116	260	264	174	175	229	229	187	209	286	286	113	119	134	134	250	250	190	192	144	156	124	134	173	173	149	159	157	157	72	72	173	173	123	123	196	202	274	304	121	121	178	178	127	145	141	145	94
UNIZULU research station	116	116	260	270	173	175	229	229	187	187	286	286	113	113	134	134	0	0	192	192	144	156	124	134	161	173	159	163	157	157	68	72	167	169	117	123	192	196	280	302	123	125	172	178	127	131	145	145	94
UNIZULU research station	116	116	260	264	173	175	229	231	187	201	286	286	113	119	134	142	242	250	192	192	144	160	124	124	161	173	161	165	157	163	68	68	169	189	117	127	192	196	272	302	123	123	172	188	127	145	145	145	94
UNIZULU research station	116	118	260	270	173	175	229	229	0	0	286	286	115	121	130	130	246	250	192	192	156	158	124	134	161	173	0	0	0	0	68	68	0	0	117	123	192	196	0	0	123	131	172	178	127	131	141	145	94
UNIZULU research station	116	118	270	270	173	174	229	229	0	0	286	286	113	113	132	134	248	250	192	192	144	156	124	124	161	173	0	0	157	157	68	72	169	169	117	117	196	196	280	302	121	125	172	178	127	131	145	147	94
UNIZULU research station	116	118	260	270	173	175	223	231	187	207	286	286	113	121	132	134	250	250	0	0	144	156	130	130	173	173	0	0	157	163	68	72	169	189	117	127	196	196	284	302	121	121	178	178	131	145	145	145	94
Makhathini research station	116	116	260	264	173	174	229	231	187	187	286	286	113	113	130	132	250	250	0	0	144	144	124	134	161	173	0	0	159	159	72	90	167	169	123	123	192	196	274	306	121	121	172	178	129	145	141	141	94
Makhathini research station	116	118	0	0	174	174	229	229	187	187	276	286	113	117	134	134	250	250	190	200	136	144	134	134	173	173	0	0	159	159	70	72	175	177	0	0	196	198	272	286	121	121	178	182	143	143	145	145	94
Makhathini research station	116	118	262	264	174	177	229	229	0	0	276	286	113	113	134	134	236	250	190	200	136	144	134	134	173	173	0	0	159	159	68	72	167	175	117	127	196	198	272	304	121	131	178	182	141	143	145	145	94
Makhathini research station	116	118	270	270	173	174	229	233	187	187	286	286	117	135	134	134	236	250	190	200	136	154	134	134	173	173	0	0	159	159	72	72	177	177	117	127	196	196	286	286	131	133	172	182	141	143	145	145	94
Makhathini research station	116	116	260	260	173	175	229	235	185	195	272	286	113	119	134	134	246	250	190	192	144	146	132	132	173	173	0	0	0	0	68	90	177	183	123	123	196	196	292	302	121	121	172	190	129	145	145	145	92
Makhathini research station	116	118	262	270	173	174	229	233	187	207	276	286	117	135	132	134	250	250	190	200	144	144	132	134	161	173	151	163	0	0	68	70	177	177	127	129	196	198	272	286	121	133	172	182	143	143	145	145	94
Makhathini research station	116	118	260	264	173	174	229	229	187	207	276	286	113	119	132	134	246	250	190	192	142	142	124	132	161	173	151	159	0	0	68	72	167	177	117	127	196	196	278	286	121	133	172	190	127	143	145	145	98
Makhathini research station	116	118	260	270	173	175	229	229	187	195	272	276	113	119	132	134	246	250	192	192	144	144	124	124	159	173	151	159	159	169	68	68	167	177	117	123	196	196	286	292	121	131	172	188	127	129	145	145	0
Makhathini research station	116	116	260	270	173	174	229	229	189	195	272	276	113	119	134	136	250	250	192	192	144	146	0	0	159	173	159	161	169	173	68	68	167	183	0	0	196	196	292	292	121	131	172	190	129	129	145	145	92
Makhathini research station	116	116	264	270	173	173	229	233	187	187	276	286	113	113	132	136	250	250	190	200	146	146	0	0	173	173	157	163	169	173	68	68	167	183	0	0	196	196	280	282	121	121	172	190	129	131	145	145	94
Makhathini research station	116	116	260	260	173	173	229	233	187	187	272	276	113	113	134	136	250	250	190	192	146	146	132	134	173	173	157	159	157	171	68	68	167	183	117	117	196	196	290	302	121	133	174	190	131	145	145	145	92
Makhathini research station	120	120	264	264	174	174	229	231	187	187	276	286	113	119	134	134	248	248	190	192	144	144	134	134	173	173	157	167	175	175	72	72	167	173	127	137	196	196	280	280	123	131	178	178	141	141	145	145	102
Makhathini research station	116	116	260	264	173	175	229	231	187	187	286	286	113	113	130	134	250	250	190	192	144	144	134	134	161	161	161	163	171	171	72	90	151	167	123	127	192	196	274	274	131	133	172	172	131	131	145	145	102
Makhathini research station	116	120	264	264	173	173	233	233	187	187	276	276	113	113	130	136	250	250	190	190	144	144	134	134	159	165	149	151	159	159	68	68	167	167	117	137	196	196	274	274	121	121	172	172	143	143	145	145	98
Makhathini research station	116	118	264	270	173	173	231	233	209	209	286	286	113	121	130	132	250	250	192	192	142	142	132	138	173	173	149	161	159	161	68	68	167	191	123	123	192	202	280	284	131	131	190	190	141	143	141	145	94
Makhathini research station	0	0	260	264	0	0	229	233	187	187	0	0	113	133	0	0	236	250	190	192	144	144	132	132	161	173	151	159	161	169	68	68	167	187	117	127	192	202	274	280	0	0	172	178	131	143	145	145	94
Makhathini research station	118	118	260	264	173	173	229	233	187	187	286	286	113	119	130	134	246	250	190	192	144	144	134	136	173	173	151	161	167	171	68	68	189	191	0	0	196	196	302	306	125	131	172	188	127	131	145	151	98
Makhathini research station	116	116	260	270	174	174	229	231	187	187	276	276	113	119	136	136	236	250	190	192	144	144	124	132	173	173	159	161	163	173	88	90	177	191	117	117	196	196	274	284	121	127	172	188	131	131	145	151	92
Makhathini research station	116	118	260	264	173	174	233	233	187	187	276	286	119	119	130	134	250	250	190	192	136	154	134	134	173	173	151	161	161	173	68	90	167	181	117	127	196	202	274	284	123	131	172	178	127	143	145	151	102
Makhathini research station	116	116	260	264	173	173	233	233	187	187	286	286	113	119	132	136	234	250	190	190	144	144	132	138	173	187	161	161	161	171	68	90	177	191	123	123	192	192	284	302	125	131	172	178	0	0	141	145	94
Makhathini research station	116	116	260	270	173	174	229	229	187	187	286	286	113	113	130	142	246	250	190	192	142	144	134	136	173	173	149	149	169	169	68	68	167	187	117	129	196	202	300	304	123	125	178	190	131	143	145	145	94
Makhathini research station	116	116	260	260	173	174	229	233	187	207	276	286	113	119	132	136	250	250	200	200	144	144	134	138	187	187	149	163	161	169	72	90	177	177	123	123	196	196	284	284	125	131	172	172	127	143	141	145	94
Makhathini research station	116	116	260	260	174	174	229	233	187	207	286	286	113	113	130	134	246	250	190	200	142	142	138	138	173	187	0	0	161	169	68	72	167	191	123	127	192	202	274	304	125	125	188	188	127	127	145	145	94
Makhathini research station	116	118	264	264	173	175	231	231	187	207	286	286	113	121	134	142	236	250	190	192	142	142	132	134	173	187	0	0	159	161	68	90	167	191	117	123	192	196	274	302	131	131	190	190	127	141	141	145	94
Makhathini research station	116	116	260	264	173	173	229	233	187	187	276	286	113	119	132	136	236	250	190	192	144	144	124	132	173	173	0	0	169	171	68	90	183	191	0	0	192	192	274	300	121	125	172	188	131	139	145	145	92
Makhathini research station	116	116	264	270	173	173	233	233	187	187	286	286	113	113	132	132	234	250	192	192	144	144	132	132	173	173	0	0	169	169	68	68	183	191	123	123	192	196	280	300	125	131	172	172	127	141	145	145	94
Makhathini research station	116	116	260	260	174	174	229	233	187	207	286	286	113	119	130	134	246	250	190	190	144	144	134	134	161	173	0	0	163	169	68	68	167	191	123	123	192	196	284	284	125	131	178	188	127	131	141	145	94
Makhathini research station	116	116	260	264	173	174	229	231	187	187	286	286	119	121	130	134	246	250	190	192	144	144	134	134	161	173	0	0	169	173	68	68	167	177	117	123	196	202	274	290	121	131	172	172	127	131	141	145	94
Makhathini research station	116	116	260	270	173	173	233	233	187	187	286	286	113	113	130	142	236	250	190	192	142	142	132	134	173	173	0	0	161	173	68	68	167	191	117	117	196	202	280	304	131	131	172	172	141	143	141	145	94
Makhathini research station	116	116	260	270	173	173	229	231	187	187	0	0	0	0	132	136	234	250	190	192	144	144	124	138	173	187	0	0	171	173	68	90	177	191	0	0	192	196	284	284	121	123	174	190	0	0	145	145	92
Makhathini research station	116	116	260	264	173	174	229	233	187	187	286	286	113	133	134	136	250	250	190	190	144	144	124	138	161	187	0	0	161	161	68	90	177	187	117	123	192	192	284	302	125	131	178	188	127	131	141	145	94
Makhathini research station	116	116	260	264	173	174	229	233	209	209	286	286	113	119	134	136	250	250	190	200	144	144	132	138	161	187	0	0	161	161	68	90	177	191	115	123	192	196	284	302	123	131	172	178	127	127	141	145	94
Makhathini research station	116	118	260	264	173	174	229	231	187	207	286	286	113	121	132	142	236	250	190	192	0	0	132	132	161	173	0	0	159	169	68	68	167	191	0	0	192	192	274	302	123	131	172	178	127	127	145	145	94
Dorper	114	114	268	268	174	174	229	229	185	185	276	282	111	111	132	132	236	248	190	198	144	144	130	132	173	173	149	159	163	163	68	72	167	183	115	125	192	196	276	282	117	125	172	178	139	141	143	143	92
Dorper	0	0	268	268	0	0	0	0	0	0	0	0	0	0	0	0	234	248	190	190	144	144	130	130	173	173	149	153	163	163	70	80	175	175	115	125	192	192	278	288	117	123	172	174	129	139	139	143	98
Dorper	114	114	268	268	177	177	229	229	185	185	282	284	111	117	132	132	236	236	190	190	142	142	130	130	161	161	147	159	163	163	68	72	175	175	121	125	192	196	282	288	127	127	178	190	139	141	145	145	90
Dorper	114	118	268	268	169	177	229	229	185	185	282	284	117	117	132	132	242	248	190	198	142	142	124	128	161	161	149	159	163	167	72	72	173	173	125	125	192	196	276	282	129	129	172	178	0	0	143	143	90
Dorper	114	114	264	270	173	174	231	231	185	209	0	0	111	117	128	136	236	242	0	0	142	142	130	130	0	0	149	161	163	163	68	72	173	173	115	125	196	196	276	276	125	127	172	178	129	139	143	143	98
Dorper	114	114	260	264	174	177	229	229	185	185	282	284	111	111	132	136	236	248	190	198	142	144	124	130	173	173	149	161	159	163	72	72	167	173	125	125	192	196	276	278	115	123	178	178	139	141	143	143	94
Dorper	114	114	264	268	177	177	229	239	185	203	282	282	111	117	132	134	236	248	190	190	142	142	128	130	173	191	147	161	163	163	68	72	173	183	125	125	196	196	278	282	127	127	172	176	139	141	143	143	90
Dorper	114	118	0	0	0	0	0	0	0	0	0	0	0	0	0	0	0	0	0	0	0	0	0	0	0	0	149	161	163	167	0	0	0	0	125	125	0	0	0	0	0	0	0	0	0	0	0	0	94
Dorper	114	114	260	268	171	174	229	229	185	185	282	284	111	117	132	136	248	248	0	0	144	144	130	130	173	173	149	159	163	167	68	70	167	173	125	125	192	192	278	278	123	129	172	172	139	141	145	145	92
Dorper	114	118	266	268	175	175	229	229	185	203	0	0	111	117	130	132	236	236	0	0	144	144	130	130	0	0	149	161	159	167	72	72	167	179	125	125	192	196	278	278	115	117	178	178	127	129	145	145	94
Dorper	114	114	266	268	174	175	229	229	185	185	278	284	111	111	132	134	236	248	0	0	144	144	130	130	0	0	149	159	163	169	68	72	173	173	125	125	192	192	278	278	115	127	178	188	129	139	145	145	90
Dorper	114	118	264	268	171	173	229	231	185	185	280	284	111	117	128	134	236	248	190	190	142	142	122	130	167	173	149	149	157	163	72	72	173	183	115	125	192	196	278	278	115	117	172	188	129	139	143	143	94
Dorper	114	114	260	270	174	174	229	229	185	185	282	282	111	111	128	136	236	248	190	190	142	142	130	130	173	189	159	161	159	163	72	72	173	183	125	125	192	192	278	278	115	127	172	172	129	139	143	143	98
Dorper	114	114	260	270	173	174	229	231	185	185	282	284	111	111	132	136	236	250	188	190	142	142	130	130	161	173	159	161	163	163	72	72	183	183	125	125	192	196	278	278	123	127	172	172	139	139	143	147	98
Dorper	114	114	260	268	173	174	229	229	185	185	276	284	111	117	130	132	248	250	190	190	142	142	132	132	161	165	149	161	163	167	72	80	173	183	115	125	192	192	288	298	115	123	172	174	137	139	145	147	94
Dorper	114	114	260	268	173	174	229	231	185	185	282	282	111	111	130	132	248	248	190	190	142	142	130	130	167	173	149	159	159	167	70	70	183	183	125	125	192	196	288	298	117	117	172	172	129	139	143	143	94
Dorper	114	118	268	270	174	174	229	229	185	185	280	284	111	117	128	136	248	248	190	190	142	142	124	130	167	167	149	161	157	163	72	80	183	183	115	125	196	196	278	278	115	129	172	174	129	141	143	143	94
Dorper	114	114	264	266	174	174	229	229	185	203	284	284	111	111	128	136	248	248	188	190	142	142	124	124	161	173	151	161	163	163	68	80	0	0	115	125	192	192	288	298	121	129	174	178	139	141	143	143	90
Dorper	114	114	260	270	169	169	229	229	185	185	270	284	111	111	132	134	238	250	0	0	0	0	0	0	0	0	149	161	159	167	68	70	173	183	115	125	192	196	278	288	115	127	172	172	139	141	143	143	94
Dorper	114	116	264	264	0	0	229	229	0	0	0	0	111	111	0	0	248	248	188	190	0	0	124	124	173	189	151	161	159	169	68	68	179	185	115	119	196	196	296	298	115	115	178	178	127	139	143	143	92
Dorper	114	114	260	268	174	174	229	233	185	203	282	284	111	111	128	134	242	248	188	198	0	0	124	132	173	189	149	149	159	167	72	80	179	183	125	131	192	196	276	278	129	129	172	176	139	141	139	141	98
Dorper	114	114	260	264	171	173	229	237	185	185	270	278	111	111	132	132	250	250	196	198	142	142	124	130	161	173	149	159	159	163	68	70	173	183	125	131	192	192	274	278	115	127	172	178	129	139	145	145	104
Dorper	114	114	268	270	173	174	229	229	185	185	0	0	111	111	132	136	236	250	188	190	142	142	130	130	165	189	151	159	157	167	70	72	173	183	125	125	192	196	278	278	123	127	172	172	139	139	139	147	94
Damara	116	116	264	272	175	175	225	231	203	209	272	284	113	117	130	144	250	250	190	190	138	144	132	136	159	173	151	157	159	163	72	72	177	185	117	129	196	196	270	280	105	123	172	174	129	131	145	145	98
Damara	116	120	270	272	173	175	225	231	0	0	272	272	113	121	136	136	250	250	190	190	144	156	130	132	159	173	151	163	155	167	72	72	0	0	127	127	196	196	270	280	105	115	174	188	127	131	145	145	98
Damara	116	120	270	272	175	175	225	231	187	187	272	272	115	121	130	132	250	250	190	190	144	156	124	132	167	179	151	151	159	163	78	78	169	177	117	129	196	196	280	282	105	123	172	174	127	129	145	145	92
Damara	116	120	272	272	175	175	225	231	187	209	272	284	119	121	130	136	250	250	188	190	138	156	132	132	159	167	151	151	155	163	72	78	177	185	127	129	196	196	270	280	105	115	172	174	127	129	145	145	98
Damara	116	120	260	264	175	175	225	231	0	0	284	284	117	121	130	132	250	250	188	190	0	0	124	132	179	179	157	163	159	163	70	72	169	177	117	127	196	196	274	282	105	127	172	172	129	143	145	145	100
Damara	116	116	260	260	173	175	225	231	203	207	272	272	113	117	130	136	0	0	190	190	144	156	132	132	173	173	157	163	155	157	70	72	177	183	117	127	196	196	282	282	115	115	0	0	127	143	145	145	102
Damara	116	120	260	270	173	175	225	231	203	207	272	284	113	113	136	136	250	250	190	190	144	144	132	132	167	173	157	163	159	167	70	78	177	177	125	129	196	196	270	282	115	115	174	178	127	143	143	145	104
Damara	116	116	260	264	173	175	225	231	203	207	272	276	113	113	130	132	242	246	190	190	144	156	132	132	173	177	161	163	155	157	70	70	177	183	117	127	196	196	276	282	115	115	172	190	127	143	145	145	100
Damara	116	120	264	272	173	175	223	231	187	187	270	270	121	121	0	0	250	250	188	190	144	156	124	132	159	167	151	151	0	0	72	72	177	185	117	129	196	196	280	280	0	0	172	172	127	127	0	0	98
Damara	116	116	270	272	174	197	223	229	203	207	270	276	111	111	130	134	236	244	188	190	144	156	124	132	173	177	159	163	0	0	70	70	177	183	117	127	196	196	270	282	115	115	178	190	127	129	143	145	94
Damara	116	120	264	272	173	174	223	231	187	207	270	270	119	131	130	138	250	250	188	190	156	156	124	132	159	173	151	163	0	0	72	72	169	177	127	127	196	196	270	280	105	123	172	174	127	127	145	145	92
Damara	116	120	270	272	173	173	231	231	207	209	270	284	115	121	0	0	250	250	190	190	138	144	132	132	173	173	143	157	0	0	70	70	169	177	125	125	196	196	0	0	115	115	0	0	127	129	145	145	98
Damara	116	116	260	260	173	174	0	0	0	0	270	284	0	0	130	130	250	250	190	192	144	144	124	132	165	173	147	161	0	0	70	90	175	177	117	127	196	196	278	288	115	123	172	174	131	143	141	141	104
Damara	116	120	270	272	173	175	231	231	207	207	284	284	0	0	130	136	244	250	190	190	144	144	124	132	173	173	143	149	0	0	70	70	169	185	127	127	196	196	270	278	115	115	172	190	129	131	145	145	98
Damara	120	120	260	272	174	174	223	229	187	187	270	284	119	121	134	136	0	0	190	190	156	156	132	132	0	0	151	163	0	0	72	78	177	187	117	127	196	196	274	280	115	125	174	190	127	129	145	145	100
Damara	120	120	270	272	173	175	231	231	187	209	270	284	119	121	0	0	250	250	190	190	138	156	132	136	159	167	151	159	159	159	72	72	177	185	127	129	196	196	270	280	105	113	174	190	127	127	145	145	98
Damara	116	118	264	270	175	175	219	231	187	201	284	284	113	113	134	134	250	250	190	190	0	0	116	124	165	173	151	159	0	0	72	74	169	179	117	129	196	196	272	278	125	125	178	188	143	145	145	145	98
Damara	116	116	264	282	174	174	219	231	187	187	284	284	111	117	134	134	250	250	188	188	144	144	130	132	165	173	159	161	0	0	70	72	151	167	125	127	196	196	278	282	105	123	188	188	143	143	145	145	96
Damara	116	118	266	270	173	173	231	245	189	209	284	284	113	113	132	132	250	250	188	188	144	156	132	132	161	191	157	163	159	169	72	78	167	183	131	131	196	196	274	278	117	125	172	178	141	143	145	151	94
Damara	116	118	264	270	173	174	229	231	187	187	278	284	111	113	132	136	246	250	188	190	142	144	124	124	165	173	157	159	0	0	72	72	177	183	123	127	196	196	274	274	115	117	172	188	129	131	145	159	94
Damara	116	118	270	270	173	173	0	0	0	0	284	284	111	113	132	132	250	250	190	190	144	144	124	124	165	191	157	167	0	0	72	72	167	183	123	131	196	196	278	278	117	127	172	188	129	143	145	145	94
Damara	112	116	264	266	174	174	229	245	187	207	276	284	111	117	132	134	250	250	190	190	144	156	130	132	173	173	161	163	0	0	68	78	167	183	123	131	192	196	274	278	115	125	178	188	141	141	149	151	90
Damara	116	116	264	278	175	175	219	231	187	207	284	284	111	121	134	134	0	0	188	188	144	144	124	124	161	173	149	151	0	0	70	72	169	183	129	129	196	196	272	278	123	125	178	180	141	143	145	145	94
Damara	116	116	278	282	173	174	229	231	187	225	284	284	117	121	132	134	242	250	190	190	144	144	116	132	161	165	149	161	0	0	72	72	151	183	127	129	194	196	0	0	0	0	0	0	127	143	0	0	94
Damara	116	118	270	282	175	175	231	231	187	225	284	284	0	0	134	134	250	250	190	190	144	144	124	130	165	173	151	159	0	0	70	74	151	169	117	129	196	196	272	282	123	125	0	0	143	145	145	145	104
Damara	116	116	264	270	174	174	229	231	201	207	276	284	0	0	134	134	0	0	190	190	0	0	124	124	165	173	151	161	155	163	68	74	169	183	125	127	196	196	270	272	123	125	0	0	143	143	145	145	98
Damara	116	116	264	264	174	177	219	229	187	187	276	284	113	113	136	142	250	250	190	198	144	144	116	116	159	173	159	161	0	0	72	72	167	179	117	117	196	196	270	276	105	125	172	174	129	143	141	145	92
Damara	118	118	270	282	173	174	219	231	187	201	276	284	113	113	134	134	242	250	190	192	144	144	124	130	165	173	151	161	163	167	72	74	183	183	117	127	196	196	272	282	125	125	180	188	143	143	145	151	94
Damara	116	118	264	264	175	175	219	229	187	207	276	284	0	0	134	136	250	250	188	190	144	144	124	130	161	173	161	161	163	173	72	74	167	169	127	127	196	196	270	278	0	0	174	178	143	143	0	0	98
South African Merino	116	120	270	282	173	175	221	247	187	205	276	276	113	135	134	138	248	248	190	198	144	144	130	132	167	187	149	149	157	157	70	90	167	175	129	129	0	0	270	280	105	123	172	174	129	129	145	145	96
South African Merino	116	116	258	262	175	175	221	237	199	199	270	276	117	117	134	138	250	250	198	198	134	142	130	132	165	165	149	163	165	165	78	78	167	175	127	129	0	0	270	280	105	115	174	188	131	145	145	145	90
South African Merino	116	120	270	276	173	175	247	247	203	209	276	284	113	117	134	138	248	250	190	190	134	146	124	124	167	167	147	163	165	167	68	90	175	175	117	117	0	0	280	282	105	123	172	174	127	129	145	145	90
South African Merino	116	116	270	272	171	177	221	235	191	203	282	284	113	117	134	138	250	250	190	190	142	144	130	130	165	165	151	151	165	167	70	90	167	167	117	117	0	0	270	280	105	115	172	174	131	145	145	145	90
South African Merino	112	122	282	282	175	177	235	239	191	205	276	276	117	117	138	138	250	250	190	198	144	146	124	132	165	173	151	161	159	165	72	78	165	175	127	127	0	0	274	282	105	127	172	172	129	129	145	145	92
South African Merino	120	122	270	282	173	173	243	247	205	209	276	276	113	117	134	138	250	250	190	194	134	146	124	132	165	165	147	151	165	165	68	78	167	175	117	117	196	196	282	282	115	115	0	0	0	0	145	145	90
South African Merino	118	122	260	260	171	173	237	243	203	209	270	284	113	117	138	138	250	250	190	196	134	146	130	132	165	165	163	162	165	167	70	72	167	167	127	127	192	192	270	282	115	115	174	178	127	131	143	145	90
South African Merino	112	116	270	282	173	173	235	237	187	203	280	284	133	133	138	138	248	248	190	194	134	144	132	132	165	173	147	161	165	167	70	72	165	167	117	127	192	196	276	282	115	115	172	190	129	145	145	145	92
South African Merino	112	116	270	270	173	173	221	221	205	205	270	276	117	117	132	138	250	250	190	194	142	144	124	124	165	167	151	151	157	165	70	70	167	175	129	129	196	196	280	280	0	0	172	172	129	131	0	0	94
South African Merino	112	122	260	262	173	175	221	247	203	203	276	284	117	135	134	138	248	248	190	198	142	144	124	124	165	165	149	149	157	167	70	78	167	167	117	117	192	196	270	282	117	117	178	190	129	131	143	145	92
South African Merino	116	116	262	270	171	177	235	235	203	203	270	284	113	117	132	136	250	250	190	198	134	144	124	132	173	189	147	163	159	171	72	78	167	175	117	127	192	192	270	280	105	123	172	174	129	131	145	145	92
South African Merino	118	120	262	282	171	173	235	235	203	203	284	284	113	117	134	138	248	250	194	198	142	144	124	124	165	173	161	161	159	165	70	72	167	167	127	129	192	196	278	282	115	115	172	186	127	131	145	145	90
South African Merino	112	112	270	270	173	173	235	237	199	203	276	276	113	133	132	138	248	248	190	190	146	146	124	130	167	189	151	161	165	167	70	72	167	167	129	129	196	196	278	288	117	123	172	174	131	145	141	141	90
South African Merino	116	116	270	278	175	177	221	237	201	203	276	284	113	117	132	138	242	248	190	198	146	146	130	130	187	187	147	151	159	167	70	72	167	189	117	127	196	196	270	278	115	115	172	190	129	131	145	145	92
South African Merino	116	118	270	270	173	177	235	235	187	201	276	284	113	135	0	0	0	0	190	194	134	144	124	130	165	179	151	151	0	0	70	72	167	175	127	127	196	196	276	280	115	125	174	190	127	143	145	145	92
South African Merino	112	122	270	270	171	177	235	237	201	211	284	284	117	133	134	138	250	250	196	200	144	144	124	124	165	173	161	165	159	169	70	78	167	175	127	129	196	196	270	280	105	115	174	190	127	131	145	145	96
South African Merino	116	118	272	282	173	175	219	233	203	211	270	276	113	113	132	138	250	252	190	190	142	144	124	130	165	191	147	159	159	165	70	78	167	189	127	127	196	196	272	278	125	125	178	188	143	145	145	145	94
South African Merino	116	122	262	270	175	177	219	237	191	209	270	284	113	113	134	138	236	248	0	0	0	0	124	130	0	0	147	163	163	169	72	72	151	167	127	127	196	196	278	282	105	123	188	188	129	131	145	145	92
South African Merino	112	122	262	270	175	177	219	245	187	203	270	276	113	117	132	138	236	250	198	198	146	146	128	130	165	165	147	163	159	169	70	90	167	167	117	117	196	196	276	278	117	125	172	178	129	143	145	151	96
South African Merino	116	124	258	260	173	175	235	245	199	205	276	284	117	133	132	138	236	250	190	198	142	146	124	132	0	0	149	161	167	167	78	78	167	175	127	127	196	196	276	300	115	117	172	188	127	131	145	159	94
South African Merino	116	118	260	270	175	177	233	243	191	203	276	284	113	117	138	138	248	250	190	198	144	144	124	134	169	173	147	161	159	159	78	78	167	175	127	129	196	196	276	278	117	127	172	188	127	127	145	145	90
South African Merino	116	116	258	276	173	173	219	219	199	205	282	284	117	133	134	138	236	250	190	198	142	146	130	132	173	189	147	147	165	167	70	72	183	189	117	127	196	196	274	278	115	125	178	188	129	135	149	151	90
South African Merino	116	116	270	270	175	177	233	233	187	203	276	284	133	133	138	138	236	248	190	200	144	144	124	128	173	173	149	163	159	163	70	78	173	175	127	127	196	196	272	278	123	125	178	180	129	131	145	145	90
South African Merino	112	116	270	272	171	177	219	219	201	205	272	276	113	113	132	138	248	250	190	198	142	146	124	130	165	173	159	167	165	167	70	78	167	167	117	127	196	196	0	0	0	0	0	0	131	131	0	0	90
South African Merino	116	122	260	270	173	173	235	237	205	205	280	282	113	117	132	138	242	242	190	190	144	144	124	130	165	167	161	161	159	171	72	78	151	165	117	127	0	0	272	282	123	125	188	188	127	143	145	145	90
South African Merino	116	116	270	272	175	175	233	233	187	187	270	276	113	127	132	138	248	248	190	190	134	144	124	130	179	189	161	165	159	167	70	78	167	189	117	127	0	0	270	272	123	125	178	188	131	145	145	145	92
South African Merino	112	116	260	278	177	177	219	237	201	203	276	276	113	133	134	138	248	248	190	190	146	146	124	124	165	165	147	163	167	171	70	78	167	175	127	129	0	0	270	274	105	125	172	174	0	0	141	145	104
South African Merino	114	116	264	270	175	177	233	233	0	0	276	284	117	135	132	138	236	248	190	200	144	146	124	124	165	165	151	161	159	159	70	72	167	175	117	127	0	0	272	282	125	125	180	188	143	145	145	151	90
South African Merino	112	112	260	262	173	174	219	233	199	203	282	284	113	133	0	0	250	250	190	190	142	146	124	124	165	187	151	163	165	167	72	72	167	167	127	129	0	0	270	278	0	0	174	178	145	145	0	0	92
South African Merino	116	116	262	270	171	177	233	233	203	203	270	284	113	117	132	138	250	250	190	198	134	144	124	132	173	189	147	163	159	171	72	78	167	175	117	127	0	0	0	0	0	0	0	0	0	0	0	0	92
[truncated: 3 more columns]
